# Supplementary material for: Identification of novel split-GAL4 drivers for the characterization of enteroendocrine cells in the Drosophila melanogaster midgut
Source: G3 (Bethesda). 2022 Apr 29;12(6):jkac102. doi: 10.1093/g3journal/jkac102 (PMC9157172; doi:10.1093/g3journal/jkac102)
Supplement: jkac102_Supplemental_Table_S1 [file jkac102_supplemental_table_s1.xlsx]

## Sheet: Table S1 Reagents
Table S1. Reagent table
A. Antibodies used
Species	Antibody	Source	Research Resource Identifier (RRID)
Mouse	Anti-Prospero (MR1A)	Developmental Studies Hybridoma Bank	RRID:AB_528440
Rabbit	Anti-GFP (A-11122)	Life Technologies	RRID:AB_221569
Goat	Alexa Fluor 488-conjugated anti-rabbit (A-11034)	Thermo Fisher Scientific	RRID:AB_2576217
Goat	Alexa Fluor 568-conjugated anti-mouse (A-11031)	Thermo Fisher Scientific	RRID:AB_144696
Goat	Rhodamine-conjugated anti-Horseradish Peroxidase (123-025-021)	Jackson ImmunoResearch	RRID:AB_2338954
B. Drosophila melanogaster stocks obtained from other labs
Source	Genotype
S. Stowers	w[*]; PBac{y[+mDint2] w[+mC]=UAS-DSCP-6XEGFP}VK00018
C. Drosophila melanogaster stocks obtained from the Bloomington Drosophila Stock Center (BDSC)
Stock number	Stock genotype	Research Resource Identifier (RRID)	Notes
48884	w1118; P{y+t7.7 w+mC=GMR20C06-GAL4}attP2	RRID:BDSC_48884
59826	y1 w67c23; Mi{PT-GFSTF.0}nAChRalpha5MI05549-GFSTF.0	RRID:BDSC_59826
66680	w*; P{w+mC=UAS-Stinger}2, PBac{y+mDint2 w+mC=13XLexAop2-IVS-tdTomato.nls}VK00022	RRID:BDSC_66680
68275	w1118; P{y+t7.7 w+mC=R70B10-p65.AD}attP40/CyO; P{y+t7.7 w+mC=R19F09-GAL4.DBD}attP2	RRID:BDSC_68275
68468	w1118; P{y+t7.7 w+mC=R84C02-p65.AD}attP40	RRID:BDSC_68468
68537	w1118; P{y+t7.7w+mC=R33A12-GAL4.DBD}attP2/TM3, Sb1 Ser1	RRID:BDSC_68537
68591	w1118; P{y+t7.7 w+mC=R41G09-GAL4.DBD}attP2	RRID:BDSC_68591	Stock no longer available from BDSC but construct available in combination with other construct(s)
68604	w1118; P{y+t7.7 w+mC=R84C02-GAL4.DBD}attP2/TM3, Sb1 Ser1	RRID:BDSC_68604
68707	w1118; P{y+t7.7 w+mC=R42C03-GAL4.DBD}attP2	RRID:BDSC_68707
68736	w1118; P{y+t7.7 w+mC=R22D04-GAL4.DBD}attP2	RRID:BDSC_68736
68797	w1118; P{y+t7.7 w+mC=R42G03-GAL4.DBD}attP2	RRID:BDSC_68797
68884	w1118; P{y+t7.7 w+mC=R46E11-p65.AD}attP40	RRID:BDSC_68884
68901	w1118; P{y+t7.7 w+mC=R60H02-p65.AD}attP40; MKRS/TM6B, Tb1	RRID:BDSC_68901
68966	w1118; P{y+t7.7 w+mC=R24A03-p65.AD}attP40	RRID:BDSC_68966
69054	w1118; P{y+t7.7 w+mC=R34E04-GAL4.DBD}attP2	RRID:BDSC_69054
69158	w1118; P{y+t7.7 w+mC=R61H08-GAL4.DBD}attP2	RRID:BDSC_69158
69206	w1118; P{y+t7.7 w+mC=R19F09-GAL4.DBD}attP2	RRID:BDSC_69206	Stock no longer available from BDSC but construct available in combination with other construct(s)
69246	w1118; P{y+t7.7 w+mC=R75B09-GAL4.DBD}attP2	RRID:BDSC_69246
69291	w1118; P{y+t7.7 w+mC=R47G08-GAL4.DBD}attP2	RRID:BDSC_69291
69430	w1118; P{y+t7.7w+mC=R65D06-GAL4.DBD}attP2	RRID:BDSC_69430
69431	w1118; P{y+t7.7 w+mC=R65E09-GAL4.DBD}attP2	RRID:BDSC_69431
69453	w1118; P{y+t7.7 w+mC=R65B04-GAL4.DBD}attP2	RRID:BDSC_69453
69456	w1118; P{y+t7.7 w+mC=R67F03-GAL4.DBD}attP2	RRID:BDSC_69456
69476	w1118; P{y+t7.7 w+mC=R42A02-GAL4.DBD}attP2/TM3, Sb1 Ser1	RRID:BDSC_69476
69549	w1118; P{y+t7.7 w+mC=R22E12-GAL4.DBD}attP2/TM3, Sb1 Ser1	RRID:BDSC_69549
69574	w1118; P{y+t7.7 w+mC=R21E02-GAL4.DBD}attP2	RRID:BDSC_69574	Stock no longer available from BDSC but construct available in combination with other construct(s)
69577	w1118; P{y+t7.7 w+mC=R25B07-GAL4.DBD}attP2	RRID:BDSC_69577
69613	w1118; P{y+t7.7 w+mC=R47F12-GAL4.DBD}attP2	RRID:BDSC_69613
69623	w1118; P{y+t7.7w+mC=R61A01-GAL4.DBD}attP2	RRID:BDSC_69623
69667	w1118; P{y+t7.7 w+mC=R65D05-GAL4.DBD}attP2	RRID:BDSC_69667
69686	w1118; P{y+t7.7 w+mC=R24H02-GAL4.DBD}attP2	RRID:BDSC_69686
69704	w1118; P{y+t7.7 w+mC=R23E07-GAL4.DBD}attP2	RRID:BDSC_69704
69817	w1118; P{y+t7.7 w+mC=R41G04-GAL4.DBD}attP2	RRID:BDSC_69817
69827	w1118; P{y+t7.7 w+mC=R22D03-GAL4.DBD}attP2	RRID:BDSC_69827
69838	w1118; P{y+t7.7 w+mC=R47A04-p65.AD}attP40	RRID:BDSC_69838
69841	w1118; P{y+t7.7 w+mC=R20C06-GAL4.DBD}attP2	RRID:BDSC_69841
69869	w1118; P{y+t7.7 w+mC=R22D03-p65.AD}attP40	RRID:BDSC_69869
69929	w1118; P{y+t7.7 w+mC=R96A08-p65.AD}attP40	RRID:BDSC_69929
69969	w1118; P{y+t7.7 w+mC=R21C09-GAL4.DBD}attP2	RRID:BDSC_69969
69989	w1118; P{y+t7.7 w+mC=R65D05-p65.AD}attP40	RRID:BDSC_69989
70004	w1118; P{y+t7.7 w+mC=R92H07-GAL4.DBD}attP2	RRID:BDSC_70004
70131	w1118; P{y+t7.7w+mC=R23E07-p65.AD}attP40	RRID:BDSC_70131
70140	w1118; P{y+t7.7 w+mC=R24F03-p65.AD}attP40	RRID:BDSC_70140
70144	w1118; P{y+t7.7 w+mC=R25B07-p65.AD}attP40	RRID:BDSC_70144
70283	w1118 P{y+t7.7 w+mC=10xUAS-IVS-myr::smGdP-HA}attP18 P{y+t7.7 w+mC=13xLexAop2-IVS-myr::smGdP-V5}su(Hw)attP8; snaSco/CyO; P{y+t7.7 w+mC=R57F07-GAL4.DBD}attP2	RRID:BDSC_70283
70288	w1118 P{y+t7.7 w+mC=10xUAS-IVS-myr::smGdP-HA}attP18 P{y+t7.7 w+mC=13xLexAop2-IVS-myr::smGdP-V5}su(Hw)attP8; snaSco/CyO; P{y+t7.7 w+mC=R39G09-GAL4.DBD}attP2	RRID:BDSC_70288
70323	w1118 P{y+t7.7 w+mC=10xUAS-IVS-myr::smGdP-HA}attP18 P{y+t7.7 w+mC=13xLexAop2-IVS-myr::smGdP-V5}su(Hw)attP8; snaSco/CyO; P{y+t7.7 w+mC=R27B07-GAL4.DBD}attP2	RRID:BDSC_70323
70428	w1118 P{y+t7.7 w+mC=10xUAS-IVS-myr::smGdP-HA}attP18 P{y+t7.7 w+mC=13xLexAop2-IVS-myr::smGdP-V5}su(Hw)attP8; snaSco/CyO; P{y+t7.7 w+mC=R84D04-GAL4.DBD}attP2	RRID:BDSC_70428
70495	w1118; P{y+t7.7 w+mC=R61A01-p65.AD}attP40; MKRS/TM6B, Tb1	RRID:BDSC_70495
70498	w1118; P{y+t7.7 w+mC=R28F06-p65.AD}attP40; MKRS/TM6B, Tb1	RRID:BDSC_70498
70499	w1118; P{y+t7.7 w+mC=R50A04-p65.AD}attP40/CyO, P{w+mC=2xTb1-RFP}CyO; MKRS/TM6B, Tb1	RRID:BDSC_70499
70501	w1118; P{y+t7.7w+mC=R24C10-p65.AD}attP40/CyO, P{w+mC=2xTb1-RFP}CyO; MKRS/TM6B, Tb1	RRID:BDSC_70501
70582	w1118; P{y+t7.7 w+mC=R20A02-p65.AD}attP40; MKRS/TM6B, Tb1	RRID:BDSC_70582
70585	w1118; P{y+t7.7 w+mC=R20C06-p65.AD}attP40; MKRS/TM6B, Tb1	RRID:BDSC_70585
70611	w1118; P{y+t7.7 w+mC=R24F02-p65.AD}attP40; MKRS/TM6B, Tb1	RRID:BDSC_70611
70614	w1118; P{y+t7.7 w+mC=R24H02-p65.AD}attP40; MKRS/TM6B, Tb1	RRID:BDSC_70614
70620	w1118; P{y+t7.7 w+mC=R25D08-p65.AD}attP40; MKRS/TM6B, Tb1	RRID:BDSC_70620
70700	w1118; P{y+t7.7w+mC=R46D01-p65.AD}attP40/CyO; MKRS/TM6B, Tb1	RRID:BDSC_70700
70705	w1118; P{y+t7.7 w+mC=R47G08-p65.AD}attP40; MKRS/TM6B, Tb1	RRID:BDSC_70705	Stock no longer available from BDSC but construct available in combination with other construct(s)
70713	w1118; P{y+t7.7 w+mC=R49F09-p65.AD}attP40; MKRS/TM6B, Tb1	RRID:BDSC_70713
70786	w1118; P{y+t7.7 w+mC=R67F03-p65.AD}attP40; MKRS/TM6B, Tb1	RRID:BDSC_70786
70886	w1118; P{y+t7.7 w+mC=R92H07-p65.AD}attP40; MKRS/TM6B, Tb+	RRID:BDSC_70886
70974	w1118; P{y+t7.7 w+mC=R65E09-p65.AD}attP40; MKRS/TM6B, Tb1	RRID:BDSC_70974
70995	w1118; P{y+t7.7 w+mC=R65B04-p65.AD}attP40; MKRS/TM6B, Tb1	RRID:BDSC_70995
71048	w1118; P{y+t7.7 w+mC=R41G04-p65.AD}attP40	RRID:BDSC_71048
71151	w1118; P{y+t7.7 w+mC=R57F07-p65.AD}attP40	RRID:BDSC_71151
71160	w1118; P{y+t7.7 w+mC=R24D07-p65.AD}attP40/CyO	RRID:BDSC_71160
71169	w1118; P{y+t7.7 w+mC=R28F06-GAL4.DBD}attP2	RRID:BDSC_71169
71415	w1118; P{y+t7.7 w+mC=VT041391-GAL4.DBD}attP2	RRID:BDSC_71415
71547	w1118; P{y+t7.7w+mC=VT048418-p65.AD}attP40	RRID:BDSC_71547
71715	w1118; P{y+t7.7 w+mC=VT014430-GAL4.DBD}attP2	RRID:BDSC_71715
71993	w1118; P{y+t7.7 w+mC=VT004958-p65.AD}attP40	RRID:BDSC_71993
72286	w1118; P{y+t7.7 w+mC=VT017413-p65.AD}attP40	RRID:BDSC_72286
72462	w1118; P{y+t7.7 w+mC=VT020029-p65.AD}attP40	RRID:BDSC_72462
72544	w1118; P{y+t7.7 w+mC=VT004958-GAL4.DBD}attP2	RRID:BDSC_72544
72624	w1118; P{y+t7.7 w+mC=VT017421-GAL4.DBD}attP2/TM3, Sb1 Ser1	RRID:BDSC_72624
74277	w1118; P{y+t7.7 w+mC=VT028270-p65.AD}attP40	RRID:BDSC_74277
74367	w1118; P{y+t7.7 w+mC=VT045396-p65.AD}attP40	RRID:BDSC_74367
74480	w1118; P{y+t7.7 w+mC=VT020029-GAL4.DBD}attP2/TM3, Sb1 Ser1	RRID:BDSC_74480
74492	w1118; P{y+t7.7 w+mC=VT032228-p65.AD}attP40	RRID:BDSC_74492
74554	w1118; P{y+t7.7 w+mC=VT007357-GAL4.DBD}attP2	RRID:BDSC_74554
75130	w1118; P{y+t7.7 w+mC=VT032228-GAL4.DBD}attP2	RRID:BDSC_75130	Stock no longer available from BDSC but construct available in combination with other construct(s)
75134	w1118; P{y+t7.7 w+mC=VT062486-GAL4.DBD}attP2	RRID:BDSC_75134
75417	w1118; P{y+t7.7 w+mC=VT045396-GAL4.DBD}attP2	RRID:BDSC_75417
75418	w1118; P{y+t7.7 w+mC=VT049350-GAL4.DBD}attP2	RRID:BDSC_75418
75468	w1118; P{y+t7.7 w+mC=VT028270-GAL4.DBD}attP2	RRID:BDSC_75468
75528	w1118; P{y+t7.7 w+mC=VT024642-GAL4.DBD}attP2	RRID:BDSC_75528
75689	w1118; P{y+t7.7 w+mC=R22D04-p65.AD}attP40	RRID:BDSC_75689
75704	w1118; P{y+t7.7 w+mC=R22E12-p65.AD}attP40	RRID:BDSC_75704
75759	w1118; P{y+t7.7 w+mC=R42G03-p65.AD}attP40	RRID:BDSC_75759
75787	w1118; P{y+t7.7 w+mC=R46C12-p65.AD}attP40	RRID:BDSC_75787
75806	w1118; P{y+t7.7 w+mC=VT049350-p65.AD}attP40	RRID:BDSC_75806
76755	y1 w*; Mi{Trojan-GAL4.2}nAChRalpha5MI13859-TG4.2/SM6a	RRID:BDSC_76755
78334	w*; TI{sfGFP}esgKI, P{w+mC=UAS-mCherry.CAAX.S}2/CyO	RRID:BDSC_78334
84277	w1118; P{w+mC=UAS-Stinger}2	RRID:BDSC_84277
84278	y1 w*; wgSp-1/CyO; P{w+mC=UAS-Stinger}3	RRID:BDSC_84278
84415	TI{2A-lexA::GAD}nAChRalpha52A-lexA/CyO	RRID:BDSC_84415
86673	w1118; P{y+t7.7 w+mC=R82F03-p65.AD}attP40/CyO; P{y+t7.7 w+mC=R41G09-GAL4.DBD}attP2/TM6B, Tb1	RRID:BDSC_86673
86687	w1118; P{y+t7.7 w+mC=R65H10-p65.AD}attP40; P{y+t7.7 w+mC=R46E11-GAL4.DBD}attP2/TM6B, Tb1	RRID:BDSC_86687
91399	w*; P{y+t7.7 w+mC=CG10116-GAL4.DBD}su(Hw)attP6	RRID:BDSC_91399
91400	w*; P{y+t7.7 w+mC=VT004241-p65.AD}attP40, P{w+mC=UAS-Stinger}2/CyO; l(3)**/TM3, Sb1 Ser1	RRID:BDSC_91400
91401	w*; P{y+t7.7 w+mC=VT024642-GAL4.DBD}attP2, P{w+mC=UAS-Stinger}3	RRID:BDSC_91401
91402	w*; P{y+t7.7w+mC=R57F07-p65.AD.A}attP40; P{y+t7.7 w+mC=UAS-DSCP-6XEGFP}attP2	RRID:BDSC_91402
91403	w*; PBac{y+mDint2 w+mC=UAS-DSCP-6XEGFP}VK00018; P{y+t7.7 w+mC=R57F07-GAL4.DBD.A}attP2/TM6C, Sb1 Tb1	RRID:BDSC_91403
91404	w*; P{y+t7.7w+mC=Su(H)GBE-GAL4.DBD}attP2/TM6B, Tb+	RRID:BDSC_91404
