# Supplementary material for: Identification of novel split-GAL4 drivers for the characterization of enteroendocrine cells in the Drosophila melanogaster midgut
Source: G3 (Bethesda). 2022 Apr 29;12(6):jkac102. doi: 10.1093/g3journal/jkac102 (PMC9157172; doi:10.1093/g3journal/jkac102)
Supplement: jkac102_Supplemental_Table_S2 [file jkac102_supplemental_table_s2.xlsx]

## Sheet: Table S2 Rationale for screen
Table S2. Rationales for inclusion of drivers in enteroendocrine driver screen
Stock number	Driver Symbol	Rationale for inclusion in screen
68275	P{R19F09-GAL4.DBD}attP2	Enhancer fragment lies within 10kb of neuropeptide gene DH31
68468	P{R84C02-p65.AD}attP40	Enhancer fragment is present in a GAL4 driver expressed in EE cells (Lim et al., 2020)
68537	P{R33A12-GAL4.DBD}attP2	Enhancer fragment is present in a GAL4 driver expressed in EE cells (Lim et al., 2020)
68591	P{R41G09-GAL4.DBD}attP2	Enhancer fragment is present in a GAL4 driver expressed in EE cells (Marianes & Spradling, 2013)
68604	P{R84C02-GAL4.DBD}attP2	Enhancer fragment is present in a GAL4 driver expressed in EE cells (Lim et al., 2020)
68707	P{R42C03-GAL4.DBD}attP2	Enhancer fragment is present in a GAL4 driver expressed in EE cells (Marianes & Spradling, 2013)
68736	P{R22D04-GAL4.DBD}attP2	Enhancer fragment is present in a split-GAL4 driver expressed in EE cells (Ariyapala et al., 2020)
68797	P{R42G03-GAL4.DBD}attP2	Enhancer fragment is present in a GAL4 driver expressed in EE cells (Marianes & Spradling, 2013)
68884	P{R46E11-p65.AD}attP40	Enhancer fragment is present in a GAL4 driver expressed in EE cells (Marianes & Spradling, 2013)
68901	P{R60H02-p65.AD}attP40	Enhancer fragment is present in a GAL4 driver expressed in EE cells (Lim et al., 2020)
68966	P{R24A03-p65.AD}attP40	Enhancer fragment lies within 10kb of EE related enhancer fragment CG32547 (Guo et al., 2019)
69054	P{R34E04-GAL4.DBD}attP2	Enhancer fragment is present in a GAL4 driver expressed in EE cells (Lim et al., 2020)
69158	P{R61H08-GAL4.DBD}attP2	Enhancer fragment lies within 10kb of neuropeptide gene Ilp3; Enhancer fragment is present in GAL4 (Beehler-Evans & Micchelli, 2015; Lim et al., 2020) and split-GAL4 (Ariyapala et al., 2020; Lim et al., 2020) drivers expressed in EE cells
69206	P{R19F09-GAL4.DBD}attP2	Enhancer fragment lies within 10kb of neuropeptide gene DH31
69246	P{R75B09-GAL4.DBD}attP2	Enhancer fragment is present in a GAL4 driver expressed in EE cells (Lim et al. 2020)
69291	P{R47G08-GAL4.DBD}attP2	Enhancer fragment is present in a GAL4 driver expressed in EE cells (Marianes & Spradling, 2013)
69430	P{R65D06-GAL4.DBD}attP2	Enhancer fragment lies within 10kb of neuropeptide gene AstA; Enhancer fragment is present in a GAL4 driver expressed in EE cells (Beehler-Evans & Micchelli, 2015; Lim et al., 2020)
69431	P{R65E09-GAL4.DBD}attP2	Enhancer fragment lies within 10kb of neuropeptide gene Tk
69453	P{R65B04-GAL4.DBD}attP2	Enhancer fragment lies within 10kb of neuropeptide gene Tk
69456	P{R67F03-GAL4.DBD}attP2	Enhancer fragment lies within 10kb of neuropeptide gene AstC; Enhancer fragment is present in GAL4 and split-GAL4 drivers expressed in EE cells (Lim et al., 2020)
69476	P{R42A02-GAL4.DBD}attP2	Enhancer fragment is present in a GAL4 driver expressed in EE cells (Marianes & Spradling, 2013)
69549	P{R22E12-GAL4.DBD}attP2	Enhancer fragment lies within 10kb of neuropeptide gene Mip
69574	P{R21E02-GAL4.DBD}attP2	Enhancer fragment lies within 10kb of neuropeptide gene DH31
69577	P{R25B07-GAL4.DBD}attP2	Enhancer fragment lies within 10kb of EE related enhancer fragment CG32547 (Guo et al., 2019)
69613	P{R47F12-GAL4.DBD}attP2	Enhancer fragment is present in a GAL4 driver expressed in EE cells (Lim et al., 2020)
69623	P{R61A01-GAL4.DBD}attP2	Enhancer fragment lies within 10kb of neuropeptide gene Mip
69667	P{R65D05-GAL4.DBD}attP2	Enhancer fragment lies within 10kb of neuropeptide gene AstA; Enhancer fragment is present in GAL4 and split-GAL4 drivers expressed in EE cells (Lim et al., 2020)
69686	P{R24H02-GAL4.DBD}attP2	Enhancer fragment lies within 10kb of EE related enhancer fragment CG32547 (Guo et al., 2019); Enhancer fragment is present in a GAL4 driver expressed in EE cells (Lim et al., 2020)
69704	P{R23E07-GAL4.DBD}attP2	Enhancer fragment lies within 10kb of EE related enhancer fragment CG32547 (Guo et al., 2019)
69817	P{R41G04-GAL4.DBD}attP2	Enhancer fragment is present in a GAL4 driver expressed in EE cells (Marianes & Spradling, 2013)
69827	P{R22D03-GAL4.DBD}attP2	Enhancer fragment is present in a GAL4 driver expressed in EE cells (Lim et al., 2020)
69838	P{R47A04-p65.AD}attP40	Enhancer fragment is present in a GAL4 driver expressed in EE cells (Marianes & Spradling, 2013)
69841	P{R20C06-GAL4.DBD}attP2	Enhancer fragment is present in a split-GAL4 driver expressed in EE cells (Ariyapala et al., 2020)
69869	P{R22D03-p65.AD}attP40	Enhancer fragment is present in a GAL4 driver expressed in EE cells (Lim et al., 2020)
69929	P{R96A08-p65.AD}attP40	Enhancer fragment lies within 10kb of neuropeptide gene Ilp3
69969	P{R21C09-GAL4.DBD}attP2	Enhancer fragment lies within 10kb of neuropeptide gene DH31
69989	P{R65D05-p65.AD}attP40	Enhancer fragment lies within 10kb of neuropeptide gene AstA; Enhancer fragment is present in GAL4 and split-GAL4 drivers expressed in EE cells (Lim et al., 2020)
70004	P{R92H07-GAL4.DBD}attP2	Enhancer fragment is present in a GAL4 driver expressed in EE cells (Lim et al., 2020)
70131	P{R23E07-p65.AD}attP40	Enhancer fragment lies within 10kb of EE related enhancer fragment CG32547 (Guo et al., 2019)
70140	P{R24F03-p65.AD}attP40	Enhancer fragment lies within 10kb of EE related enhancer fragment CG32547 (Guo et al., 2019)
70144	P{R25B07-p65.AD}attP40	Enhancer fragment lies within 10kb of EE related enhancer fragment CG32547 (Guo et al., 2019)
70283	P{R57F07-GAL4.DBD}attP2	Enhancer fragment lies within 10kb of neuropeptide gene DH31; Enhancer fragment is present in a GAL4 driver expressed in EE cells (Beehler-Evans & Micchelli, 2015)
70288	P{R39G09-GAL4.DBD}attP2	Enhancer fragment lies within 10kb of EE related gene pros (Guo et al., 2019)
70323	P{R27B07-GAL4.DBD}attP2	Enhancer fragment is present in a GAL4 driver expressed in EE cells (Lim et al., 2020)
70428	P{R84D04-GAL4.DBD}attP2	Enhancer fragment is present in a GAL4 driver expressed in EE cells (Lim et al., 2020)
70495	P{R61A01-p65.AD}attP40	Enhancer fragment lies within 10kb of neuropeptide gene Mip
70498	P{R28F06-p65.AD}attP40	Enhancer fragment is present in a GAL4 driver expressed in EE cells (Lim et al., 2020)
70499	P{R50A04-p65.AD}attP40	Enhancer fragment is present in a GAL4 driver expressed in EE cells (Marianes & Spradling, 2013)
70501	P{R24C10-p65.AD}attP40	Enhancer fragment lies within 10kb of EE related enhancer fragment CG32547 (Guo et al., 2019)
70582	P{R20A02-p65.AD}attP40	Enhancer fragment lies within 10kb of neuropeptide gene DH31
70585	P{R20C06-p65.AD}attP40	Enhancer fragment is present in a split-GAL4 driver expressed in EE cells (Ariyapala et al., 2020)
70611	P{R24F02-p65.AD}attP40	Enhancer fragment lies within 10kb of EE related enhancer fragment CG32547 (Guo et al., 2019)
70614	P{R24H02-p65.AD}attP40	Enhancer fragment lies within 10kb of EE related enhancer fragment CG32547 (Guo et al., 2019); Enhancer fragment is present in a GAL4 driver expressed in EE cells (Lim et al., 2020)
70620	P{R25D08-p65.AD}attP40	Enhancer fragment lies within 10kb of neuropeptide gene CCHa1
70700	P{R46D01-p65.AD}attP40	Enhancer fragment is present in GAL4 and split-GAL4 drivers expressed in EE cells (Lim et al., 2020)
70705	P{R47G08-p65.AD}attP40	Enhancer fragment is present in a GAL4 driver expressed in EE cells (Marianes & Spradling, 2013)
70713	P{R49F09-p65.AD}attP40	Enhancer fragment is present in a GAL4 driver expressed in EE cells (Marianes & Spradling, 2013)
70786	P{R67F03-p65.AD}attP40	Enhancer fragment lies within 10kb of neuropeptide gene AstC; Enhancer fragment is present in GAL4 and split-GAL4 drivers expressed in EE cells (Lim et al., 2020)
70886	P{R92H07-p65.AD}attP40	Enhancer fragment is present in a GAL4 driver expressed in EE cells (Lim et al., 2020)
70974	P{R65E09-p65.AD}attP40	Enhancer fragment lies within 10kb of neuropeptide gene Tk
70995	P{R65B04-p65.AD}attP40	Enhancer fragment lies within 10kb of neuropeptide gene Tk
71048	P{R41G04-p65.AD}attP40	Enhancer fragment is present in a GAL4 driver expressed in EE cells (Marianes & Spradling, 2013)
71151	P{R57F07-p65.AD}attP40	Enhancer fragment lies within 10kb of neuropeptide gene DH31; Enhancer fragment is present in a GAL4 driver expressed in EE cells (Beehler-Evans & Micchelli, 2015)
71160	P{R24D07-p65.AD}attP40	Enhancer fragment lies within 10kb of EE related enhancer fragment CG32547 (Guo et al., 2019)
71169	P{R28F06-GAL4.DBD}attP2	Enhancer fragment is present in a GAL4 driver expressed in EE cells (Lim et al., 2020)
71415	P{VT041391-GAL4.DBD}attP2	Enhancer fragment lies within 10kb of neuropeptide gene CCHa1
71547	P{VT048418-p65.AD}attP40	Enhancer fragment is present in a split-GAL4 driver expressed in EE cells (Ariyapala et al., 2020)
71715	P{VT014430-GAL4.DBD}attP2	Enhancer fragment is present in a split-GAL4 driver expressed in EE cells (Ariyapala et al., 2020)
72286	P{VT017413-p65.AD}attP40	Enhancer fragment lies within 10kb of gut peptide gene sli (Zhou et al., 2020)
72462	P{VT020029-p65.AD}attP40	Enhancer fragment is present in a split-GAL4 driver expressed in EE cells (Ariyapala et al., 2020)
72624	P{VT017421-GAL4.DBD}attP2	Enhancer fragment lies within 10kb of gut peptide gene sli (Zhou et al., 2020)
74277	P{VT028270-p65.AD}attP40	Enhancer fragment lies within 10kb of neuropeptide gene Ilp3
74367	P{VT045396-p65.AD}attP40	Enhancer fragment lies within 10kb of gut peptide gene burs (Hung et al., 2020)
74480	P{VT020029-GAL4.DBD}attP2	Enhancer fragment is present in a split-GAL4 driver expressed in EE cells (Ariyapala et al., 2020)
74492	P{VT032228-p65.AD}attP40	Enhancer fragment lies within 10kb of neuropeptide gene Mip
74554	P{VT007357-GAL4.DBD}attP2	Enhancer fragment is present in a split-GAL4 driver expressed in EE cells (Ariyapala et al., 2020)
75130	P{VT032228-GAL4.DBD}attP2	Enhancer fragment lies within 10kb of neuropeptide gene Mip
75134	P{VT062486-GAL4.DBD}attP2	Enhancer fragment is present in a split-GAL4 driver expressed in EE cells (Ariyapala et al., 2020)
75417	P{VT045396-GAL4.DBD}attP2	Enhancer fragment lies within 10kb of gut peptide gene burs (Hung et al., 2020)
75418	P{VT049350-GAL4.DBD}attP2	Enhancer fragment is present in a split-GAL4 driver expressed in EE cells (Ariyapala et al., 2020)
75468	P{VT028270-GAL4.DBD}attP2	Enhancer fragment lies within 10kb of neuropeptide gene Ilp3
75689	P{R22D04-p65.AD}attP40	Enhancer fragment is present in a split-GAL4 driver expressed in EE cells (Ariyapala et al., 2020)
75704	P{R22E12-p65.AD}attP40	Enhancer fragment lies within 10kb of neuropeptide gene Mip
75759	P{R42G03-p65.AD}attP40	Enhancer fragment is present in a GAL4 driver expressed in EE cells (Marianes & Spradling, 2013)
75787	P{R46C12-p65.AD}attP40	Enhancer fragment is present in a GAL4 driver expressed in EE cells (Marianes & Spradling, 2013)
75806	P{VT049350-p65.AD}attP40	Enhancer fragment is present in a split-GAL4 driver expressed in EE cells (Ariyapala et al., 2020)
86673	P{R41G09-GAL4.DBD}attP2	Enhancer fragment is present in a GAL4 driver expressed in EE cells (Marianes & Spradling, 2013)
86687	P{R65H10-p65.AD}attP40	Enhancer fragment is present in a GAL4 driver expressed in EE cells (Marianes & Spradling, 2013)
