# Supplementary material for: Identification of novel split-GAL4 drivers for the characterization of enteroendocrine cells in the Drosophila melanogaster midgut
Source: G3 (Bethesda). 2022 Apr 29;12(6):jkac102. doi: 10.1093/g3journal/jkac102 (PMC9157172; doi:10.1093/g3journal/jkac102)
Supplement: jkac102_Supplemental_Table_S3 [file jkac102_supplemental_table_s3.xlsx]

## Sheet: Table S3 Pattern scoring
Table S3. Enteroendocrine cell expression patterns in adult female intestines
					Expression by regionc
BDSC stock number	Driver symbol	Primary gene associationa	AD/DBD	Reference driverb	Proventriculus	R1a	R1b	R2a	R2b	R2c	R3	R4a	R4b	R4c	R5a	R5b	Hindgut	Expression?d	Variabilitye	Comparison categoryf	Brain Expressiong	Notesh
68275	P{R70B10-p65.AD}attP40	DH31	DBD	P{R57F07-p65.AD.A}attP40	N	0	0	0	0	0	0	0	0	0	0	0	N	No expression	0	1	-
68275	P{R70B10-p65.AD}attP40	DH31	DBD	P{R20C06-p65.AD}attP40	N	0	0	0	0	0	0	0	0	0	0	0	N	No expression	0	1	-
68468	P{R84C02-p65.AD}attP40	Eip93F	AD	P{R57F07-GAL4.DBD.A}attP2	N	0	0	0	0	0	0	0	0	0	0	0	N	No expression	0	1	-
68468	P{R84C02-p65.AD}attP40	Eip93F	AD	P{R20C06-GAL4.DBD}attP2	N	0	0	0	0	0	0	0	0	0	0	0	N	No expression	0	1	-
68537	P{R33A12-GAL4.DBD}attP2	Src64B	DBD	P{R57F07-p65.AD.A}attP40	N	1	0	1	2	2	1	1	2	2	2	1	N	Expression	0	1	3	Brain expression in clusters throughout central brain.
68537	P{R33A12-GAL4.DBD}attP2	Src64B	DBD	P{R20C06-p65.AD}attP40	N	1	1	1	2	2	1	1	1	2	2	1	N	Expression	2	1	0	Expression in scattered cells in R3 only.
68591	P{R41G09-GAL4.DBD}attP2	NK7.1	DBD	P{R57F07-p65.AD.A}attP40	N	1	0	0	0	0	0	0	0	0	0	0	N	Expression	2	3	3	Expression is clear in 3/5 guts. Expression present in only a few cells at PV/R1 boundary. Brain expression is present in many cells in the central brain.
68591	P{R41G09-GAL4.DBD}attP2	NK7.1	DBD	P{R20C06-p65.AD}attP40	N	0	0	0	0	0	0	0	0	0	0	0	N	No expression	1	3	-	Expression in a single cell at PV/R1 boundary in 1 gut only.
68604	P{R84C02-GAL4.DBD}attP2	Eip93F	DBD	P{R57F07-p65.AD.A}attP40	N	0	0	0	0	0	0	0	0	0	0	0	N	No expression	0	1	-	3/6 guts express. Expression in scattered cells in R4b only.
68604	P{R84C02-GAL4.DBD}attP2	Eip93F	DBD	P{R20C06-p65.AD}attP40	N	0	0	0	0	0	0	0	0	0	0	0	N	No expression	0	1	-
68707	P{R42C03-GAL4.DBD}attP2	OdsH	DBD	P{R57F07-p65.AD.A}attP40	Y	0	0	0	0	1	2	1	0	0	0	0	Y	Expression	2	1	3	Big cells, likely enterocytes, present at R2/R3 and/or R3/R4 boundaries and in R5. Brain expression in many cells throughout central brain.
68707	P{R42C03-GAL4.DBD}attP2	OdsH	DBD	P{R20C06-p65.AD}attP40	N	0	0	0	0	1	2	1	0	0	0	0	N	Expression	2	1	2	Expression in R3 extends a short distance anteriorly and posteriorly. Some guts have more expression than others. Brain expression primarily between central brain and lobes, with some also in central brain
68736	P{R22D04-GAL4.DBD}attP2	fru	DBD	P{R20C06-p65.AD}attP40	N	0	0	0	1	1	2	1	0	0	0	1	N	Expression	2	2	0	Expression primarily in R3. Expression in R3 extends a short distance anteriorly and posteriorly.
68736	P{R22D04-GAL4.DBD}attP2	fru	DBD	P{R57F07-p65.AD.A}attP40	N	0	0	0	0	1	1	1	0	0	0	0	N	Expression	0	2	3	Big cell expression, likely enterocytes, in R5. Brain expression in clusters in central brain.
68797	P{R42G03-GAL4.DBD}attP2	Pdp1	DBD	P{R57F07-p65.AD.A}attP40	N	0	0	0	0	1	2	1	0	0	0	0	N	Expression	0	1	3	Big cell expression, likely enterocytes, at R2/R3 and/or R3/R4 boundaries and in R5. Brain expression throughout central brain.
68797	P{R42G03-GAL4.DBD}attP2	Pdp1	DBD	P{R20C06-p65.AD}attP40	N	0	0	0	0	1	2	1	0	0	0	0	N	Expression	0	1	2	Expression in R3 extends a short distance anteriorly and posteriorly. Some guts have more expression than others. Brain expression in 10-14 cells in central brain.
68884	P{R46E11-p65.AD}attP40	hth	AD	P{R57F07-GAL4.DBD.A}attP2	N	0	0	0	0	0	0	0	0	0	0	0	N	No expression	0	1	-
68884	P{R46E11-p65.AD}attP40	hth	AD	P{R20C06-GAL4.DBD}attP2	N	0	0	0	0	0	0	0	0	0	0	0	N	No expression	0	1	-
68901	P{R60H02-p65.AD}attP40	MsR1	AD	P{R57F07-GAL4.DBD.A}attP2	N	0	0	0	0	0	0	0	0	0	0	0	N	No expression	0	1	-
68901	P{R60H02-p65.AD}attP40	MsR1	AD	P{R20C06-GAL4.DBD}attP2	N	0	0	0	0	0	0	0	0	0	0	0	N	No expression	0	1	-
68966	P{R24A03-p65.AD}attP40	CG32547	AD	P{R57F07-GAL4.DBD.A}attP2	N	0	0	0	0	0	0	0	0	0	0	0	N	No expression	0	1	-
68966	P{R24A03-p65.AD}attP40	CG32547	AD	P{R20C06-GAL4.DBD}attP2	N	0	0	0	0	0	0	0	0	0	0	0	N	No expression	0	1	-
69054	P{R34E04-GAL4.DBD}attP2	tws	DBD	P{R57F07-p65.AD.A}attP40	N	1	0	0	0	0	0	0	1	2	2	2	Y	Expression	0	1	1	Brain expression in a couple cells in central brain.
69054	P{R34E04-GAL4.DBD}attP2	tws	DBD	P{R20C06-p65.AD}attP40	N	1	0	0	0	0	0	0	0	1	2	1	N	Expression	0	1	0
69158	P{R61H08-GAL4.DBD}attP2	AstC	DBD	P{R57F07-p65.AD.A}attP40	N	0	0	0	0	1	2	1	2	3	1	0	N	Expression	0	2	3	Brain expression in many cells in lobes and a few cells in central brain.
69158	P{R61H08-GAL4.DBD}attP2	AstC	DBD	P{R20C06-p65.AD}attP40	N	1	1	1	1	1	2	1	2	2	1	1	N	Expression	0	2	0
69206	P{R19F09-GAL4.DBD}attP2	DH31	DBD	P{R57F07-p65.AD.A}attP40	N	0	0	0	0	0	0	0	0	0	0	0	N	No expression	0	1	-
69206	P{R19F09-GAL4.DBD}attP2	DH31	DBD	P{R20C06-p65.AD}attP40	N	0	0	0	0	0	0	0	0	0	0	0	N	No expression	0	1	-
69246	P{R75B09-GAL4.DBD}attP2	mamo	DBD	P{R57F07-p65.AD.A}attP40	N	0	0	0	0	1	0	1	0	0	0	0	N	Expression	2	3	2	Expression in scattered cells only, a short distance anteriorly and posteriorly from R3. Expression primarily adjacent to R4a. Brain expression in scattered cells in central brain.
69246	P{R75B09-GAL4.DBD}attP2	mamo	DBD	P{R20C06-p65.AD}attP40	N	0	0	0	0	0	0	0	0	0	0	0	N	No expression	0	3	-
69291	P{R47G08-GAL4.DBD}attP2	apt	DBD	P{R57F07-p65.AD.A}attP40	N	0	0	0	0	1	0	0	0	0	0	0	N	Expression	0	3	1	Expression at R2c/R3 boundary; Brain expression in few nuclei in central brain.
69291	P{R47G08-GAL4.DBD}attP2	apt	DBD	P{R20C06-p65.AD}attP40	N	0	0	0	0	0	0	0	0	0	0	0	N	No expression	0	3	-	2/5 guts show expression. Expression only in few cells in R2c.
69430	P{R65D06-GAL4.DBD}attP2	AstA	DBD	P{R57F07-p65.AD.A}attP40	N	0	0	0	0	0	0	0	0	0	0	0	N	No expression	0	2	-
69430	P{R65D06-GAL4.DBD}attP2	AstA	DBD	P{R20C06-p65.AD}attP40	N	0	0	0	0	0	0	0	0	1	1	1	N	Expression	0	2	0	Expression primarily in R5b. Expression in scattered cells in R4c and R5a.
69431	P{R65E09-GAL4.DBD}attP2	Tk	DBD	P{R57F07-p65.AD.A}attP40	N	0	0	0	0	0	0	0	0	0	0	0	N	No expression	0	1	-
69431	P{R65E09-GAL4.DBD}attP2	Tk	DBD	P{R20C06-p65.AD}attP40	N	0	0	0	0	0	0	0	0	0	0	0	N	No expression	0	1	-
69453	P{R65B04-GAL4.DBD}attP2	Tk	DBD	P{R57F07-p65.AD.A}attP40	N	0	0	0	0	0	0	0	0	0	0	0	N	No expression	0	1	-
69453	P{R65B04-GAL4.DBD}attP2	Tk	DBD	P{R20C06-p65.AD}attP40	N	0	0	0	0	0	0	0	0	0	0	0	N	No expression	0	1	-
69456	P{R67F03-GAL4.DBD}attP2	AstC	DBD	P{R57F07-p65.AD.A}attP40	N	0	0	0	0	0	0	1	1	1	0	0	N	Expression	2	2	2	Pattern is variable in R4 between guts. Expression primarily in R4c. Brain expression in central brain.
69456	P{R67F03-GAL4.DBD}attP2	AstC	DBD	P{R20C06-p65.AD}attP40	N	1	1	1	1	0	2	1	0	0	0	0	N	Expression	2	2	0	Some have more expression than others.
69476	P{R42A02-GAL4.DBD}attP2	btv	DBD	P{R57F07-p65.AD.A}attP40	N	1	0	0	0	0	0	0	0	0	0	0	N	Expression	2	3	1	Expression limited to PV/R1 boundary. Occasional expression in R3, R4a, or R4c. Expression in only 2-3 cells. Brain expression in 6-8 cells in central brain but expression is faint.
69476	P{R42A02-GAL4.DBD}attP2	btv	DBD	P{R20C06-p65.AD}attP40	N	1	0	0	0	0	0	0	0	0	0	0	N	Expression	2	3	0	Expression limited to PV/R1 boundary.
69549	P{R22E12-GAL4.DBD}attP2	Mip	DBD	P{R57F07-p65.AD.A}attP40	N	0	0	0	0	0	0	0	0	0	0	0	N	No expression	0	1	-
69549	P{R22E12-GAL4.DBD}attP2	Mip	DBD	P{R20C06-p65.AD}attP40	N	0	0	0	0	0	0	0	0	0	0	0	N	No expression	0	1	-
69574	P{R21E02-GAL4.DBD}attP2	DH31	DBD	P{R57F07-p65.AD.A}attP40	N	0	0	0	0	0	0	0	0	0	0	0	N	No expression	0	1	-
69574	P{R21E02-GAL4.DBD}attP2	DH31	DBD	P{R20C06-p65.AD}attP40	N	0	0	0	0	0	0	0	0	0	0	0	N	No expression	0	1	-
69577	P{R25B07-GAL4.DBD}attP2	CG32547	DBD	P{R57F07-p65.AD.A}attP40	N	0	0	0	0	0	0	0	0	0	0	0	N	No expression	0	1	-	2/5 guts express. Expression only in R2c in scattered cells only.
69577	P{R25B07-GAL4.DBD}attP2	CG32547	DBD	P{R20C06-p65.AD}attP40	N	0	0	0	0	0	0	0	0	0	0	0	N	No expression	0	1	-
69613	P{R47F12-GAL4.DBD}attP2	tbc	DBD	P{R57F07-p65.AD.A}attP40	N	0	0	0	1	1	1	1	0	0	0	0	N	Expression	2	1	2	Expression in scattered cells only. Expression in anterior and middle midgut only. Brain expression throughout central brain and in a couple cells in lobes.
69613	P{R47F12-GAL4.DBD}attP2	tbc	DBD	P{R20C06-p65.AD}attP40	N	0	0	0	0	1	1	1	0	0	0	0	N	Expression	2	1	1	Expression in scattered cells only.
69623	P{R61A01-GAL4.DBD}attP2	Mip	DBD	P{R57F07-p65.AD.A}attP40	N	0	0	0	0	0	0	1	2	1	0	0	N	Expression	2	1	2	Some guts have more expression than others. Brain expression in central brain.
69623	P{R61A01-GAL4.DBD}attP2	Mip	DBD	P{R20C06-p65.AD}attP40	N	0	0	0	0	0	0	1	2	1	0	0	N	Expression	2	1	1
69667	P{R65D05-GAL4.DBD}attP2	AstA	DBD	P{R57F07-p65.AD.A}attP40	N	0	0	0	0	0	0	0	1	2	0	0	N	Expression	0	2	3	Brain expression in some cells in central brain and many cells in lobes.
69667	P{R65D05-GAL4.DBD}attP2	AstA	DBD	P{R20C06-p65.AD}attP40	N	0	0	0	0	0	0	0	0	1	2	2	N	Expression	0	2	0
69686	P{R24H02-GAL4.DBD}attP2	CG32547	DBD	P{R57F07-p65.AD.A}attP40	N	1	0	0	0	1	1	0	0	0	0	0	N	Expression	2	1	2	Not all guts have expression in R1. Pattern is variable in R2c and R3 between guts. Brain expression in central brain.
69686	P{R24H02-GAL4.DBD}attP2	CG32547	DBD	P{R20C06-p65.AD}attP40	N	1	0	0	0	1	0	1	0	0	0	0	N	Expression	2	1	1	Expression not in all guts. Expression in scattered cells only.
69704	P{R23E07-GAL4.DBD}attP2	CG32547	DBD	P{R57F07-p65.AD.A}attP40	N	0	0	0	0	0	0	0	0	0	0	0	N	No expression	0	1	-
69704	P{R23E07-GAL4.DBD}attP2	CG32547	DBD	P{R20C06-p65.AD}attP40	N	0	0	0	0	0	0	0	0	0	0	0	N	No expression	0	1	-
69817	P{R41G04-GAL4.DBD}attP2	Pdp1	DBD	P{R20C06-p65.AD}attP40	N	0	0	0	0	0	0	0	0	0	0	0	N	No expression	0	1	-
69817	P{R41G04-GAL4.DBD}attP2	Pdp1	DBD	P{R57F07-p65.AD.A}attP40	N	0	0	0	0	0	0	0	0	0	0	0	N	No expression	0	1	-
69827	P{R22D03-GAL4.DBD}attP2	fru	DBD	P{R57F07-p65.AD.A}attP40	N	0	0	0	0	0	0	0	0	0	0	0	N	No expression	0	1	-
69827	P{R22D03-GAL4.DBD}attP2	fru	DBD	P{R20C06-p65.AD}attP40	N	0	0	0	0	0	0	0	0	0	0	0	N	No expression	0	1	-
69838	P{R47A04-p65.AD}attP40	Oamb	AD	P{R57F07-GAL4.DBD.A}attP2	N	0	0	0	0	0	0	0	0	0	0	0	N	No expression	0	1	-	1/5 guts express in R4a.
69838	P{R47A04-p65.AD}attP40	Oamb	AD	P{R20C06-GAL4.DBD}attP2	N	0	0	0	0	0	0	0	0	0	0	0	N	No expression	0	1	-
69841	P{R20C06-GAL4.DBD}attP2	nAChRalpha5	DBD	P{R57F07-p65.AD.A}attP40	N	2	2	2	2	2	2	1	1	2	2	2	N	Expression	0	2	2	Brain expression in cells throughout central brain.
69841	P{R20C06-GAL4.DBD}attP2	nAChRalpha5	DBD	P{R20C06-p65.AD}attP40	N	3	3	3	3	3	3	3	3	3	3	3	N	Expression	0	2	2	Brain expression in cells throughout central brain.
69869	P{R22D03-p65.AD}attP40	fru	AD	P{R57F07-GAL4.DBD.A}attP2	N	0	0	0	0	0	0	0	0	0	0	0	N	No expression	0	1	-
69869	P{R22D03-p65.AD}attP40	fru	AD	P{R20C06-GAL4.DBD}attP2	N	0	0	0	0	0	0	0	0	0	0	0	N	No expression	0	1	-
69929	P{R96A08-p65.AD}attP40	Ilp2	AD	P{R57F07-GAL4.DBD.A}attP2	N	0	0	0	0	0	0	0	0	0	0	0	N	No expression	0	1	-
69929	P{R96A08-p65.AD}attP40	Ilp2	AD	P{R20C06-GAL4.DBD}attP2	N	0	0	0	0	0	0	0	0	0	0	0	N	No expression	0	1	-
69969	P{R21C09-GAL4.DBD}attP2	DH31	DBD	P{R57F07-p65.AD.A}attP40	N	0	0	0	0	0	0	0	0	0	0	0	N	No expression	0	1	-
69969	P{R21C09-GAL4.DBD}attP2	DH31	DBD	P{R20C06-p65.AD}attP40	N	0	0	0	0	0	0	0	0	0	0	0	N	No expression	0	1	-
69989	P{R65D05-p65.AD}attP40	AstA	AD	P{R57F07-GAL4.DBD.A}attP2	N	0	0	0	0	0	0	0	1	2	0	0	N	Expression	0	2	2	Brain expression in lobes.
69989	P{R65D05-p65.AD}attP40	AstA	AD	P{R20C06-GAL4.DBD}attP2	N	0	0	0	0	0	0	1	1	2	2	1	N	Expression	0	2	0
70004	P{R92H07-GAL4.DBD}attP2	CG31345	DBD	P{R57F07-p65.AD.A}attP40	N	0	0	0	0	0	0	0	0	0	0	0	N	No expression	0	1	-	R3 may have expression in a couple cells but unclear.
70004	P{R92H07-GAL4.DBD}attP2	CG31345	DBD	P{R20C06-p65.AD}attP40	N	0	0	0	0	0	0	0	0	0	0	0	N	No expression	0	1	-
70131	P{R23E07-p65.AD}attP40	CG32547	AD	P{R57F07-GAL4.DBD.A}attP2	N	0	0	0	0	0	0	0	0	0	0	0	N	No expression	0	1	-
70131	P{R23E07-p65.AD}attP40	CG32547	AD	P{R20C06-GAL4.DBD}attP2	N	0	0	0	0	0	0	0	0	0	0	0	N	No expression	0	1	-
70140	P{R24F03-p65.AD}attP40	CG32547	AD	P{R57F07-GAL4.DBD.A}attP2	N	0	0	0	0	0	0	0	0	0	0	0	N	No expression	0	1	-
70140	P{R24F03-p65.AD}attP40	CG32547	AD	P{R20C06-GAL4.DBD}attP2	N	0	0	0	0	0	0	0	0	0	0	0	N	No expression	0	1	-
70144	P{R25B07-p65.AD}attP40	CG32547	AD	P{R57F07-GAL4.DBD.A}attP2	N	0	0	0	0	0	0	0	0	0	0	0	N	No expression	0	1	-
70144	P{R25B07-p65.AD}attP40	CG32547	AD	P{R20C06-GAL4.DBD}attP2	N	0	0	0	0	0	0	0	0	0	0	0	N	No expression	0	1	-
70283	P{R57F07-GAL4.DBD}attP2	DH31	DBD	P{R57F07-p65.AD.A}attP40	N	0	0	0	0	1	1	1	0	2	2	1	N	Expression	0	3	2	Some but not all guts have a few cells with expression in R3. Brain expression in scattered cells throughout central brain and in a pair of cells in each lobe.
70283	P{R57F07-GAL4.DBD}attP2	DH31	DBD	P{R20C06-p65.AD}attP40	N	0	0	0	0	1	0	1	1	2	2	0	N	Expression	2	3	0
70288	P{R39G09-GAL4.DBD}attP2	pros	DBD	P{R57F07-p65.AD.A}attP40	N	0	0	0	0	0	0	0	0	0	0	0	N	No expression	0	1	-
70288	P{R39G09-GAL4.DBD}attP2	pros	DBD	P{R20C06-p65.AD}attP40	N	0	0	0	0	0	0	0	0	0	0	0	N	No expression	0	1	-
70323	P{R27B07-GAL4.DBD}attP2	l(2)gl	DBD	P{R57F07-p65.AD.A}attP40	Y	0	0	0	0	1	1	1	0	0	0	0	N	Expression	0	3	3	Expression in scattered cells only. Expression in R3 extends a short distance anteriorly and posteriorly. Pattern is variable in R3 between guts. Brain expression throughout lobes and in few cells in central brain.
70323	P{R27B07-GAL4.DBD}attP2	l(2)gl	DBD	P{R20C06-p65.AD}attP40	Y	0	0	0	0	0	0	0	0	0	0	0	N	No expression	0	3	-
70428	P{R84D04-GAL4.DBD}attP2	Eip93F	DBD	P{R57F07-p65.AD.A}attP40	N	0	0	0	0	1	1	1	1	0	0	0	N	Expression	2	1	3	Brain expression in many cells throughout brain.
70428	P{R84D04-GAL4.DBD}attP2	Eip93F	DBD	P{R20C06-p65.AD}attP40	N	1	0	0	0	1	1	1	0	0	0	0	N	Expression	2	1	2	Not all guts have expression in R1. Expression in scattered cells only. Brain expression in a few cells in central brain and in some axonal projections.
70495	P{R61A01-p65.AD}attP40	Mip	AD	P{R57F07-GAL4.DBD.A}attP2	N	0	0	0	0	0	0	1	1	1	0	0	N	Expression	2	1	1	Some guts have more expression than others. Brain expression in 1 pair of cells in central brain.
70495	P{R61A01-p65.AD}attP40	Mip	AD	P{R20C06-GAL4.DBD}attP2	N	0	0	0	0	0	0	1	1	1	0	0	N	Expression	2	1	1	Some guts have more expression than others. Expression present in 1-2 of the indicated regions.
70498	P{R28F06-p65.AD}attP40	Lmpt	AD	P{R57F07-GAL4.DBD.A}attP2	N	0	0	0	0	1	1	1	0	0	0	0	N	Expression	0	1	2	Expression in R3 extends a short distance anteriorly and posteriorly. Brain expression in clusters in central brain and a few cells in lobes.
70498	P{R28F06-p65.AD}attP40	Lmpt	AD	P{R20C06-GAL4.DBD}attP2	N	0	0	0	0	1	1	1	0	0	0	0	N	Expression	1	1	1	Expression in R3 extends a short distance anteriorly and posteriorly. Little to no expression in central R3. Brain expression in few cells in central brain.
70499	P{R50A04-p65.AD}attP40	Liprin-gamma	AD	P{R57F07-GAL4.DBD.A}attP2	N	0	0	0	0	0	0	0	0	0	0	0	N	No expression	0	1	-	1/5 guts express in R3.
70499	P{R50A04-p65.AD}attP40	Liprin-gamma	AD	P{R20C06-GAL4.DBD}attP2	N	0	0	0	0	0	0	0	0	0	0	0	N	No expression	0	1	-
70501	P{R24C10-p65.AD}attP40	CG32547	AD	P{R57F07-GAL4.DBD.A}attP2	N	0	0	0	0	0	0	0	0	0	0	0	N	No expression	0	1	-
70501	P{R24C10-p65.AD}attP40	CG32547	AD	P{R20C06-GAL4.DBD}attP2	N	0	0	0	0	0	0	0	0	0	0	0	N	No expression	0	1	-
70582	P{R20A02-p65.AD}attP40	DH31	AD	P{R57F07-GAL4.DBD.A}attP2	N	0	0	0	0	0	0	0	0	0	0	0	N	No expression	0	1	-
70582	P{R20A02-p65.AD}attP40	DH31	AD	P{R20C06-GAL4.DBD}attP2	N	0	0	0	0	0	0	0	0	0	0	0	N	No expression	0	1	-
70585	P{R20C06-p65.AD}attP40	nAChRalpha5	AD	P{R57F07-GAL4.DBD.A}attP2	N	3	3	3	3	3	3	2	2	2	2	2	N	Expression	0	2	2	Brain expression in a scattered cells in central brain and in clusters at the lobe/central brain junction.
70585	P{R20C06-p65.AD}attP40	nAChRalpha5	AD	P{R20C06-GAL4.DBD}attP2	N	3	3	3	3	3	3	3	3	3	3	3	N	Expression	0	2	2
70611	P{R24F02-p65.AD}attP40	CG32547	AD	P{R57F07-GAL4.DBD.A}attP2	N	0	0	0	0	0	0	0	0	0	0	0	N	No expression	0	1	-
70611	P{R24F02-p65.AD}attP40	CG32547	AD	P{R20C06-GAL4.DBD}attP2	N	0	0	0	0	0	0	0	0	0	0	0	N	No expression	0	1	-
70614	P{R24H02-p65.AD}attP40	CG32547	AD	P{R57F07-GAL4.DBD.A}attP2	N	1	1	0	0	1	0	1	0	0	0	0	N	Expression	1	1	2	Brain expression in a few cells in central brain and a few cells in lobes.
70614	P{R24H02-p65.AD}attP40	CG32547	AD	P{R20C06-GAL4.DBD}attP2	N	0	0	0	0	1	1	1	0	0	0	0	N	Expression	2	1	0	Expression in scattered cells only. Expression in R3 extends a short distance anteriorly or posteriorly, but not often in both directions. Not all guts have expression in R2c or R4a. Expression in R1a in some but not all guts.
70620	P{R25D08-p65.AD}attP40	PK1-R	AD	P{R57F07-GAL4.DBD.A}attP2	N	0	0	0	0	0	0	0	0	0	0	0	N	No expression	0	1	-
70620	P{R25D08-p65.AD}attP40	PK1-R	AD	P{R20C06-GAL4.DBD}attP2	N	0	0	0	0	0	0	0	0	0	0	0	N	No expression	0	1	-
70700	P{R46D01-p65.AD}attP40	hth	AD	P{R57F07-GAL4.DBD.A}attP2	N	0	0	0	0	0	0	1	2	2	1	0	N	Expression	0	1	2	Expression is dim. Brain expression in a cluster of cells in central brain and a few cells in lobes.
70700	P{R46D01-p65.AD}attP40	hth	AD	P{R20C06-GAL4.DBD}attP2	N	0	0	0	0	0	0	2	2	2	2	2	N	Expression	2	1	0	Some guts have fewer cells with expression in posterior. Some but not all guts have expression in the anterior.
70705	P{R47G08-p65.AD}attP40	apt	AD	P{R57F07-GAL4.DBD.A}attP2	N	2	1	0	1	2	2	1	0	0	0	1	N	Expression	2	2	1	Expression in R2a is variable. Expression in R4b,c is variable. Some big cells, likely ECs, express at R5/HG boundary. R5b expression is limited to R5/HG boundary. Brain expression in 4-6 cells scattered in central brain and lobes.
70705	P{R47G08-p65.AD}attP40	apt	AD	P{R20C06-GAL4.DBD}attP2	N	1	1	1	2	3	2	2	0	0	0	1	N	Expression	2	2	0	Some but not all guts have a few cells with expression in R1b. Expression in R5b is primarily at R5/hindgut boundary. One gut does not have expression in R1 or R5.
70713	P{R49F09-p65.AD}attP40	mspo	AD	P{R57F07-GAL4.DBD.A}attP2	N	1	0	0	0	1	0	1	0	0	0	0	N	Expression	0	1	2	Expression in scattered cells only. Expression limited to PV/R1, R2/R3, and R3/R4 boundaries. Brain expression throughout brain.
70713	P{R49F09-p65.AD}attP40	mspo	AD	P{R20C06-GAL4.DBD}attP2	N	1	0	0	0	1	1	0	0	0	0	0	N	Expression	2	1	0	Expression in R1 is consistent. Expression in R2c-R3 is variable. 1/5 gut has expression in R4a.
70786	P{R67F03-p65.AD}attP40	AstC	AD	P{R57F07-GAL4.DBD.A}attP2	N	0	0	0	0	1	0	1	0	0	0	0	N	Expression	0	2	2	Expression in scattered cells only. Expression is somewhat unclear. Brain expression in a few cells in central brain and cells scattered throughout lobes.
70786	P{R67F03-p65.AD}attP40	AstC	AD	P{R20C06-GAL4.DBD}attP2	N	1	1	1	0	0	1	1	0	0	0	0	N	Expression	2	2	0	Expression in scattered cells only. Expression primarily in R3.
70886	P{R92H07-p65.AD}attP40	CG31345	AD	P{R57F07-GAL4.DBD.A}attP2	N	0	0	0	0	0	0	0	0	0	0	0	N	No expression	0	1	-
70886	P{R92H07-p65.AD}attP40	CG31345	AD	P{R20C06-GAL4.DBD}attP2	N	0	0	0	0	0	0	0	0	0	0	0	N	No expression	0	1	-
70974	P{R65E09-p65.AD}attP40	Tk	AD	P{R57F07-GAL4.DBD.A}attP2	N	0	0	0	0	0	0	0	0	0	0	0	N	No expression	0	1	-
70974	P{R65E09-p65.AD}attP40	Tk	AD	P{R20C06-GAL4.DBD}attP2	N	0	0	0	0	0	0	0	0	0	0	0	N	No expression	0	1	-
70995	P{R65B04-p65.AD}attP40	Tk	AD	P{R57F07-GAL4.DBD.A}attP2	N	0	0	0	0	0	0	0	0	0	0	0	N	No expression	0	1	-
70995	P{R65B04-p65.AD}attP40	Tk	AD	P{R20C06-GAL4.DBD}attP2	N	0	0	0	0	0	0	0	0	0	0	0	N	No expression	0	1	-
71048	P{R41G04-p65.AD}attP40	Pdp1	AD	P{R57F07-GAL4.DBD.A}attP2	N	0	0	0	0	0	0	0	0	0	0	0	N	No expression	0	1	-
71048	P{R41G04-p65.AD}attP40	Pdp1	AD	P{R20C06-GAL4.DBD}attP2	N	0	0	0	0	0	0	0	0	0	0	0	N	No expression	0	1	-
71151	P{R57F07-p65.AD}attP40	DH31	AD	P{R57F07-GAL4.DBD.A}attP2	N	0	0	0	0	0	0	0	0	1	2	1	N	Expression	0	2	2	Expression in R2 and R4a in scattered cells only. Brain expression in clusters throughout central brain.
71151	P{R57F07-p65.AD}attP40	DH31	AD	P{R20C06-GAL4.DBD}attP2	N	0	0	0	1	1	1	2	2	2	2	1	N	Expression	0	2	0
71160	P{R24D07-p65.AD}attP40	CG32547	AD	P{R57F07-GAL4.DBD.A}attP2	N	0	0	0	0	0	0	0	0	0	0	0	N	No expression	0	1	-
71160	P{R24D07-p65.AD}attP40	CG32547	AD	P{R20C06-GAL4.DBD}attP2	N	0	0	0	0	0	0	0	0	0	0	0	N	No expression	0	1	-
71169	P{R28F06-GAL4.DBD}attP2	Lmpt	DBD	P{R57F07-p65.AD.A}attP40	N	0	0	0	0	1	1	1	0	0	0	0	N	Expression	2	1	2	Expression in R2c and R3 in scattered cells only. Expression primarily at R3/R4 boundary. 1/5 guts has expression extending into R4b. Brain expression throughout central brain.
71169	P{R28F06-GAL4.DBD}attP2	Lmpt	DBD	P{R20C06-p65.AD}attP40	N	0	0	0	0	1	1	1	0	0	0	0	N	Expression	2	1	1	Expression primarily at R3/R4 boundary. Brain expression in a couple cells in central brain.
71415	P{VT041391-GAL4.DBD}attP2	CCHa1	DBD	P{R57F07-p65.AD.A}attP40	N	0	0	0	0	0	0	0	0	0	0	0	N	No expression	0	1	-
71415	P{VT041391-GAL4.DBD}attP2	CCHa1	DBD	P{R20C06-p65.AD}attP40	N	0	0	0	0	0	0	0	0	0	0	0	N	No expression	0	1	-
71547	P{VT048418-p65.AD}attP40	wdb	AD	P{R57F07-GAL4.DBD.A}attP2	Y	0	0	0	0	0	1	0	0	0	0	0	N	Expression	2	1	2	Expression limited to R2/R3 boundary. Brain expression in lobes.
71547	P{VT048418-p65.AD}attP40	wdb	AD	P{R20C06-GAL4.DBD}attP2	N	0	0	0	0	1	1	0	0	0	0	0	N	Expression	2	1	0	Expression in R1a in some but not all guts.
71715	P{VT014430-GAL4.DBD}attP2	14-3-3zeta	DBD	P{R57F07-p65.AD.A}attP40	Y	0	0	0	0	0	0	0	1	1	0	0	Y	Expression	2	2	3	Big cell expression, likely enterocytes, in R5. Brain expression in a large number of cells, primarily in central brain.
71715	P{VT014430-GAL4.DBD}attP2	14-3-3zeta	DBD	P{R20C06-p65.AD}attP40	N	0	0	0	0	0	0	1	1	0	0	0	N	Expression	0	2	3	Brain expression in cells and some axons throughout central brain.
72286	P{VT017413-p65.AD}attP40	sli	AD	P{R57F07-GAL4.DBD.A}attP2	N	0	0	0	0	0	0	0	0	0	0	0	N	No expression	0	1	-
72286	P{VT017413-p65.AD}attP40	sli	AD	P{R20C06-GAL4.DBD}attP2	N	0	0	0	0	0	0	0	0	0	0	0	N	No expression	0	1	-
72462	P{VT020029-p65.AD}attP40	CG33704	AD	P{R57F07-GAL4.DBD.A}attP2	N	0	0	0	0	0	0	1	2	2	2	2	N	Expression	0	2	0	Number of cells expressing in R4c varies.
72462	P{VT020029-p65.AD}attP40	CG33704	AD	P{R20C06-GAL4.DBD}attP2	N	1	2	1	1	1	0	2	2	2	2	2	N	Expression	0	2	0
72624	P{VT017421-GAL4.DBD}attP2	sli	DBD	P{R57F07-p65.AD.A}attP40	N	1	1	1	0	0	0	0	1	1	0	0	N	Expression	2	3	3	Brain expression in cells throughout central brain.
72624	P{VT017421-GAL4.DBD}attP2	sli	DBD	P{R20C06-p65.AD}attP40	N	1	0	0	0	0	0	0	0	0	0	0	N	Expression	2	3	1	Brain expression in ~2 cells in central brain.
74277	P{VT028270-p65.AD}attP40	CG43897	AD	P{R57F07-GAL4.DBD.A}attP2	N	0	0	0	0	0	0	0	0	0	0	0	N	No expression	0	1	-
74277	P{VT028270-p65.AD}attP40	CG43897	AD	P{R20C06-GAL4.DBD}attP2	N	0	0	0	0	0	0	0	0	0	0	0	N	No expression	0	1	-
74367	P{VT045396-p65.AD}attP40	GABA-B-R2	AD	P{R57F07-GAL4.DBD.A}attP2	N	0	0	0	0	0	0	0	0	0	0	0	N	No expression	0	1	-
74367	P{VT045396-p65.AD}attP40	GABA-B-R2	AD	P{R20C06-GAL4.DBD}attP2	N	0	0	0	0	0	0	0	0	0	0	0	N	No expression	0	1	-
74480	P{VT020029-GAL4.DBD}attP2	CG33704	DBD	P{R57F07-p65.AD.A}attP40	N	0	0	0	0	0	0	1	2	2	2	2	N	Expression	0	1	2	Brain expression in scattered cells in central brain.
74480	P{VT020029-GAL4.DBD}attP2	CG33704	DBD	P{R20C06-p65.AD}attP40	N	2	2	2	2	2	0	1	2	2	2	2	N	Expression	2	1	0
74492	P{VT032228-p65.AD}attP40	Mip	AD	P{R57F07-GAL4.DBD.A}attP2	N	0	0	0	0	0	0	0	1	1	0	0	N	Expression	0	1	1	Brain expression may be in 1 pair of cells in central brain but not visible in all samples.
74492	P{VT032228-p65.AD}attP40	Mip	AD	P{R20C06-GAL4.DBD}attP2	N	0	0	0	0	0	0	1	1	1	0	0	N	Expression	0	1	1	Brain expression in 2-4 cells in central brain.
74554	P{VT007357-GAL4.DBD}attP2	elB	DBD	P{R57F07-p65.AD.A}attP40	N	0	0	0	0	0	2	0	0	0	0	0	N	Expression	0	1	3	A couple big cells, likely enterocytes, have expression in R3. Brain expression throughout whole brain.
74554	P{VT007357-GAL4.DBD}attP2	elB	DBD	P{R20C06-p65.AD}attP40	N	0	0	0	0	0	2	0	0	0	0	0	N	Expression	0	1	1	Brain expression in a couple cells in central brain and in scattered axons.
75130	P{VT032228-GAL4.DBD}attP2	Mip	DBD	P{R57F07-p65.AD.A}attP40	N	0	0	0	0	0	0	1	2	1	0	0	N	Expression	2	1	2	Some but not all guts have a few cells with expression in R2c.
75130	P{VT032228-GAL4.DBD}attP2	Mip	DBD	P{R20C06-p65.AD}attP40	N	0	0	0	0	0	0	1	2	2	0	0	N	Expression	2	1	1	Expression in R4a is variable. Brain expression in 4 cells in central brain.
75134	P{VT062486-GAL4.DBD}attP2	--	DBD	P{R20C06-p65.AD}attP40	N	0	0	0	0	1	2	1	0	0	0	0	N	Expression	2	3	3	Brain expression throughout central brain.
75134	P{VT062486-GAL4.DBD}attP2	--	DBD	P{R57F07-p65.AD.A}attP40	N	0	0	0	0	2	2	1	0	1	1	0	N	Expression	0	3	3	Brain expression throughout whole brain.
75417	P{VT045396-GAL4.DBD}attP2	GABA-B-R2	DBD	P{R57F07-p65.AD.A}attP40	N	0	0	0	0	0	0	0	0	0	0	0	N	No expression	0	1	-
75417	P{VT045396-GAL4.DBD}attP2	GABA-B-R2	DBD	P{R20C06-p65.AD}attP40	N	0	0	0	0	0	0	0	0	0	0	0	N	No expression	0	1	-
75418	P{VT049350-GAL4.DBD}attP2	Ptp99A	DBD	P{R20C06-p65.AD}attP40	N	0	0	0	0	1	1	1	0	0	0	0	N	Expression	2	1	2	Brain expression in central brain.
75418	P{VT049350-GAL4.DBD}attP2	Ptp99A	DBD	P{R57F07-p65.AD.A}attP40	N	0	0	0	0	1	1	1	0	0	0	0	Y	Expression	0	1	3	Expression in most, but not all, guts. Brain expression throughout central brain.
75468	P{VT028270-GAL4.DBD}attP2	CG43897	DBD	P{R57F07-p65.AD.A}attP40	N	0	0	0	0	0	0	0	0	0	0	0	N	No expression	0	1	-
75468	P{VT028270-GAL4.DBD}attP2	CG43897	DBD	P{R20C06-p65.AD}attP40	N	0	0	0	0	0	0	0	0	0	0	0	N	No expression	0	1	-
75689	P{R22D04-p65.AD}attP40	fru	AD	P{R20C06-GAL4.DBD}attP2	N	0	0	0	0	1	1	0	0	0	0	1	N	Expression	2	1	0	R1 and/or R5 show occasional variable expression. Expression in/around R3 is consistent.
75689	P{R22D04-p65.AD}attP40	fru	AD	P{R57F07-GAL4.DBD.A}attP2	N	0	0	0	0	1	1	1	0	0	0	1	N	Expression	2	1	2	Some guts have more expression than others. Brain expression in few cells at central brain/lobe junctions.
75704	P{R22E12-p65.AD}attP40	Mip	AD	P{R57F07-GAL4.DBD.A}attP2	N	0	0	0	0	0	0	0	0	0	0	0	N	No expression	0	1	-
75704	P{R22E12-p65.AD}attP40	Mip	AD	P{R20C06-GAL4.DBD}attP2	N	0	0	0	0	0	0	0	0	0	0	0	N	No expression	0	1	-
75759	P{R42G03-p65.AD}attP40	Pdp1	AD	P{R57F07-GAL4.DBD.A}attP2	Y	0	0	0	0	1	2	1	0	0	0	0	Y	Expression	0	1	2	R5 shows lots of expression, likely in big cells. Brain expression throughout whole brain.
75759	P{R42G03-p65.AD}attP40	Pdp1	AD	P{R20C06-GAL4.DBD}attP2	N	0	0	0	0	1	1	0	0	0	0	0	N	Expression	1	1	2	Expression is variable: one gut has a high level of expression but most have relatively little expression. Brain expression in a few cells throughout central brain.
75787	P{R46C12-p65.AD}attP40	pnt	AD	P{R57F07-GAL4.DBD.A}attP2	N	0	0	0	0	0	0	0	0	0	0	0	N	No expression	0	1	-
75787	P{R46C12-p65.AD}attP40	pnt	AD	P{R20C06-GAL4.DBD}attP2	N	0	0	0	0	0	0	0	0	0	0	0	N	No expression	0	1	-
75806	P{VT049350-p65.AD}attP40	Ptp99A	DBD	P{R57F07-p65.AD.A}attP40	N	0	0	0	0	0	0	0	0	0	0	0	N	No expression	0	1	-
75806	P{VT049350-p65.AD}attP40	Ptp99A	DBD	P{R20C06-p65.AD}attP40	N	0	0	0	0	0	0	0	0	0	0	0	N	No expression	0	1	-
86673	P{R41G09-GAL4.DBD}attP2	NK7.1	DBD	P{R57F07-p65.AD.A}attP40	N	0	0	0	0	0	0	0	0	0	0	0	N	No expression	0	1	-
86673	P{R41G09-GAL4.DBD}attP2	NK7.1	DBD	P{R20C06-p65.AD}attP40	N	0	0	0	0	0	0	0	0	0	0	0	N	No expression	0	1	-
86687	P{R46E11-GAL4.DBD}attP2	hth	AD	P{R57F07-GAL4.DBD.A}attP2	N	0	0	0	0	0	0	0	0	0	0	0	N	No expression	0	1	-
86687	P{R46E11-GAL4.DBD}attP2	hth	AD	P{R20C06-GAL4.DBD}attP2	N	0	0	0	0	0	0	0	0	0	0	0	N	No expression	0	1	-
aGene associations were assigned in Dionne et al. (2018). In many cases, there are additional genes within 10kb of the specificed enhancer fragment.
bAll AD reference drivers were combined with P{UAS-Stinger}3 and all DBD reference drivers were combined with P{UAS-Stinger}2.
c0 indicates no cells with expression in the given subregion, 1 indicates some cells (~1–49%), 2 indicates most cells (~50–99%), and 3 indicates all cells (~100%). If less than 3 intestines scored showed expression in a region, expression for that region is scored as 0 but observed expression is noted in the Notes column.
dMidgut driver expression is indicated for any region.
eVariability is scored on a scale from 0 to 3, where 0 indicates that all intestines have the same pattern, 1 indicates that the majority have the same pattern, 2 indicates that there is a pattern common to all samples but also some notable differences among them, and 3 indicates that all intestines display different patterns.
fThis column shows the category listed in Table S3. 1 indicates that R57F07.A and R20C06 drove similar expression patterns with the experimental driver, 2 indicates that R20C06 drove more expression than R57F07.A, and 3 indicates that R57F07.A drove more expression than R20C06.
gBrain expression was scored on a scale from 0 to 3, where 0 indicates no expression, 1 indicates few cells with expression, 2 indicates moderate number of cells with expression, and 3 indicates many cells with expression. If no midgut expression was detected, brains were not scored for that driver combination, which is indicated by a dash (-).
hNotes pertain to midgut expression unless otherwise noted.
